# Supplementary material for: Diurnal Variation of Plasma Extracellular Vesicle Is Disrupted in People Living with HIV
Source: Pathogens. 2021 Apr 24;10(5):518. doi: 10.3390/pathogens10050518 (PMC8145918; doi:10.3390/pathogens10050518)
Supplement: Supplementary file 1 [file pathogens-10-00518-s001.zip]

Archive with 1 entries (1 files):
- pathogens-1144731-supplementary.pdf
